# Supplementary material for: The Role of bZIP Transcription Factors in Green Plant Evolution: Adaptive Features Emerging from Four Founder Genes
Source: PLoS One. 2008 Aug 13;3(8):e2944. doi: 10.1371/journal.pone.0002944 (PMC2492810; doi:10.1371/journal.pone.0002944)
Supplement: Table S1 — Comparison between bZIPs reported in this manuscript and in Nijhawan et al. (2008) (0.04 MB XLS) [file pone.0002944.s021.xls]

## Sheet: Sheet 1
Table S5. Comparison between bZIPs from this report and Nijhawan et al. (2008)
This Repport		Nijhawan et al. 2008
TIGR Locus ID	OsbZIP No.	OsbZIP No.	TIGR Locus ID
LOC_Os03g20650	OsbZIP1_A	OsbZIP29	LOC_Os03g20650
LOC_Os08g36790	OsbZIP10_A	OsbZIP66	LOC_Os08g36790
LOC_Os02g52780	OsbZIP11_A	OsbZIP23	LOC_Os02g52780
LOC_Os06g10880	OsbZIP12_A	OsbZIP46	LOC_Os06g10880
LOC_Os02g58670	OsbZIP13_A	OsbZIP24	LOC_Os02g58670
LOC_Os06g50600	OsbZIP14_A	OsbZIP55	LOC_Os06g50600	Same as OsbZIP54 and 56
LOC_Os08g43600	OsbZIP15_A	OsbZIP69	LOC_Os08g43600
LOC_Os07g44950	OsbZIP16_B	OsbZIP60	LOC_Os07g44950
LOC_Os05g34050	OsbZIP17_B	OsbZIP39	LOC_Os05g34050
LOC_Os12g40920	OsbZIP18_C	OsbZIP88	LOC_Os12g40920
LOC_Os02g07840	OsbZIP19_C	OsbZIP15	LOC_Os02g07840
LOC_Os07g48660	OsbZIP2_A	OsbZIP62	LOC_Os07g48660
LOC_Os02g16680	OsbZIP20_C	OsbZIP20	LOC_Os02g16680
LOC_Os06g45140	OsbZIP21_C	OsbZIP52	LOC_Os06g45140
LOC_Os03g58250	OsbZIP22_C	OsbZIP33	LOC_Os03g58250
LOC_Os07g08420	OsbZIP23_C	OsbZIP58	LOC_Os07g08420
LOC_Os02g22280	OsbZIP24_D
LOC_Os09g10840	OsbZIP25_D	OsbZIP70	LOC_Os09g10840
LOC_Os09g31390	OsbZIP26_D	OsbZIP74	LOC_Os09g31390
LOC_Os06g41100	OsbZIP27_D	OsbZIP49	LOC_Os06g41100
LOC_Os02g10140	OsbZIP28_D	OsbZIP17	LOC_Os02g10140
LOC_Os01g64020	OsbZIP29_D	OsbZIP11	LOC_Os01g64020
LOC_Os01g59760	OsbZIP3_A	OsbZIP09	LOC_Os01g59760
LOC_Os05g37170	OsbZIP30_D	OsbZIP41	LOC_Os05g37170
LOC_Os06g15480	OsbZIP31_D	OsbZIP47	LOC_Os06g15480
LOC_Os08g07970	OsbZIP32_D	OsbZIP64	LOC_Os08g07970
LOC_Os03g20310	OsbZIP33_D	OsbZIP28	LOC_Os03g20310
LOC_Os07g48820	OsbZIP34_D	OsbZIP63	LOC_Os07g48820
LOC_Os11g05480	OsbZIP35_D	OsbZIP79	LOC_Os11g05480
LOC_Os12g05680	OsbZIP36_D	OsbZIP83	LOC_Os12g05680
LOC_Os04g54474	OsbZIP37_D	OsbZIP37	LOC_Os04g54474
LOC_Os01g59350	OsbZIP38_D	OsbZIP08	LOC_Os01g59350
LOC_Os05g41280	OsbZIP39_D	OsbZIP43	LOC_Os05g41280
LOC_Os05g41070	OsbZIP4_A	OsbZIP42	LOC_Os05g41070
LOC_Os01g17260	OsbZIP40_D	OsbZIP03	LOC_Os01g17260
LOC_Os01g55150	OsbZIP41_E	OsbZIP06	LOC_Os01g55150
LOC_Os01g11350	OsbZIP42_E	OsbZIP02	LOC_Os01g11350
LOC_Os02g14910	OsbZIP43_E	OsbZIP19	LOC_Os02g14910
OsIFCC014214	OsbZIP44_L
LOC_Os02g33560	OsbZIP45_L	OsbZIP21	LOC_Os02g33560
LOC_Os12g09270	OsbZIP46_L	OsbZIP85	LOC_Os12g09270
LOC_Os11g11100	OsbZIP47_L	OsbZIP82	LOC_Os11g11100
LOC_Os06g50310	OsbZIP48_F	OsbZIP53	LOC_Os06g50310
LOC_Os01g58760	OsbZIP49_F	OsbZIP07	LOC_Os01g58760
LOC_Os01g64730	OsbZIP5_A	OsbZIP12	LOC_Os01g64730
LOC_Os05g41540	OsbZIP50_F	OsbZIP44	LOC_Os05g41540
OsIFCC032062	OsbZIP51_F
LOC_Os11g04390	OsbZIP52_F
LOC_Os01g46970	OsbZIP53_G	OsbZIP05	LOC_Os01g46970
LOC_Os05g49420	OsbZIP54_G	OsbZIP45	LOC_Os05g49420
LOC_Os07g10890	OsbZIP55_G	OsbZIP59	LOC_Os07g10890
LOC_Os03g13614	OsbZIP56_G	OsbZIP26	LOC_Os03g13614
LOC_Os02g03580	OsbZIP57_G	OsbZIP13	LOC_Os02g03580
LOC_Os12g13170	OsbZIP58_G	OsbZIP86	LOC_Os12g13170
LOC_Os02g10860	OsbZIP59_H	OsbZIP18	LOC_Os02g10860
LOC_Os05g36160	OsbZIP6_A	OsbZIP40	LOC_Os05g36160
LOC_Os01g07880	OsbZIP60_H	OsbZIP01	LOC_Os01g07880
LOC_Os06g39960	OsbZIP61_H	OsbZIP48	LOC_Os06g39960
LOC_Os09g34880	OsbZIP62_I	OsbZIP76	LOC_Os09g34880
LOC_Os04g10260	OsbZIP63_I	OsbZIP35	LOC_Os04g10260
LOC_Os08g43090	OsbZIP64_I	OsbZIP68	LOC_Os08g43090
LOC_Os03g03550	OsbZIP65_I	OsbZIP25	LOC_Os03g03550
LOC_Os10g38820	OsbZIP66_I	OsbZIP78	LOC_Os10g38820
LOC_Os11g06170	OsbZIP67_I	OsbZIP81	LOC_Os11g06170
LOC_Os12g06520	OsbZIP68_I	OsbZIP84	LOC_Os12g06520
LOC_Os04g41820	OsbZIP69_I	OsbZIP36	LOC_Os04g41820
LOC_Os01g64000	OsbZIP7_A	OsbZIP10	LOC_Os01g64000
LOC_Os09g34060	OsbZIP70_I	OsbZIP75	LOC_Os09g34060
LOC_Os03g21800	OsbZIP71_I	OsbZIP30	LOC_Os03g21800
LOC_Os07g48180	OsbZIP72_I	OsbZIP61	LOC_Os07g48180
LOC_Os11g05640	OsbZIP73_J	OsbZIP80	LOC_Os11g05640
LOC_Os06g41770	OsbZIP74_K	OsbZIP50	LOC_Os06g41770
LOC_Os12g06010	OsbZIP75_J
LOC_Os08g26880	OsbZIP76_S	OsbZIP65	LOC_Os08g26880
LOC_Os09g13570	OsbZIP77_S	OsbZIP71	LOC_Os09g13570
LOC_Os02g03960	OsbZIP78_S	OsbZIP14	LOC_Os02g03960
OsIFCC038657	OsbZIP79_S
LOC_Os09g36910	OsbZIP8_A	OsbZIP77	LOC_Os09g36910
LOC_Os07g03220	OsbZIP80_S	OsbZIP57	LOC_Os07g03220
LOC_Os03g56010	OsbZIP81_S	OsbZIP32	LOC_Os03g56010
LOC_Os12g43790	OsbZIP82_S	OsbZIP89	LOC_Os12g43790
LOC_Os03g47200	OsbZIP83_S	OsbZIP31	LOC_Os03g47200
LOC_Os01g36220	OsbZIP84_S	OsbZIP04	LOC_Os01g36220
LOC_Os03g19370	OsbZIP85_S	OsbZIP27	LOC_Os03g19370
LOC_Os05g03860	OsbZIP86_S	OsbZIP38	LOC_Os05g03860
LOC_Os12g37410	OsbZIP87_S	OsbZIP87	LOC_Os12g37410
LOC_Os08g38020	OsbZIP88_S	OsbZIP67	LOC_Os08g38020
LOC_Os09g29820	OsbZIP89_S	OsbZIP73	LOC_Os09g29820
LOC_Os09g28310	OsbZIP9_A	OsbZIP72	LOC_Os09g28310
LOC_Os02g49560	OsbZIP90_S	OsbZIP22	LOC_Os02g49560
LOC_Os06g42690	OsbZIP91_S	OsbZIP51	LOC_Os06g42690
LOC_Os02g09830	OsbZIP92_S	OsbZIP16	LOC_Os02g09830
LOC_Os03g59460		OsbZIP34	LOC_Os03g59460
		OsbZIP54	LOC_Os06g50480
		OsbZIP56	LOC_Os06g50830
Genes OsbZIP54, 55 and 56 from Nijhawan et al. (2008) represent the locus, that in our paper is represented by OsbZIP14
OsbZIP44, 51 and 79 (in bold) are from the indica genome, thus they are not reported by Nijhawan et al. (2008)
LOC_Os03g59460 posseses a proline residue at the beginning of its leucine zipper, which precludes dimerization (Hurst, 1995)
OsbZIP24 and 75 are assigned as retrotransposons in TIGR, but encode standard bZIP proteins
