# Supplementary material for: The Role of bZIP Transcription Factors in Green Plant Evolution: Adaptive Features Emerging from Four Founder Genes
Source: PLoS One. 2008 Aug 13;3(8):e2944. doi: 10.1371/journal.pone.0002944 (PMC2492810; doi:10.1371/journal.pone.0002944)
Supplement: Table S5 — Classification of non-angiosperm bZIPs. (0.02 MB XLS) [file pone.0002944.s025.xls]

## Sheet: Sheet1
bZIPno.	Gene Code	Homologous group
PtbZIP1	TA20124	A
PtbZIP2	TA10169
PtbZIP3	TA18316
PtbZIP4	TA10605
PgbZIP1	TA18126
OtbZIP3	31718		Proto B
MpbZIP2	BJ871652	b
PpbZIP33	173352
PtbZIP37	TA10411
PpbZIP1	118557	B
PpbZIP2	19389
OtbZIP5	11592		Proto C
PpbZIP3	169374	C
PpbZIP4	5299
PpbZIP5	49843
PpbZIP6	49838
PpbZIP7	221106
PtbZIP5	TA16042
PtbZIP6	TA5178
MpbZIP3	BJ851634	cI
PpbZIP31	18955
PpbZIP32	37500
PtbZIP19	TA15124
PtbZIP20	TA19798
PtbZIP21	CO167228
PtbZIP22	CF390997
PtbZIP23	TA24311
PtbZIP24	TA27588
PtbZIP25	TA18908
PtbZIP26	TA12989
PgbZIP7	TA24563
PgbZIP8	DR570931
PgbZIP9	TA23874
MpbZIP4	MpTA487	cII
PpbZIP34	162859
PpbZIP35	234620
PpbZIP36	164333
PpbZIP37	158848
PpbZIP8	BJ184386	D
PpbZIP9	BJ161028
PpbZIP10	60555
PpbZIP11	147335
PpbZIP12	188998
PtbZIP7	TA14813
PtbZIP8	TA13365
PtbZIP9	TA12353
PtbZIP10	TA6849
PgbZIP2	TA27692
PgbZIP3	DV987432
PpbZIP13	171242	E
PpbZIP14	159871
PpbZIP15	160508
PpbZIP16	162038
PpbZIP17	64165
PpbZIP18	26362	F
PpbZIP19	TA22536
PtbZIP11	TA17862
PtbZIP12	TA5461
PgbZIP4	TA23040
PpbZIP20	29817	G
PpbZIP21	29816
PpbZIP22	29822
AcvbZIP1	BP916424
PtbZIP13	TA23200
PtbZIP14	TA9638
OtbZIP1	30391	H
CrbZIP1	169967
PpbZIP23	213225
PpbZIP24	130041
SmbZIP1	DN838150
PgbZIP5	DR570470
PgbZIP6	TA21098
MpbZIP1	TA3948	I
PpbZIP25	117402
PpbZIP26	128606
PpbZIP27	64750
PpbZIP28	201072
PtbZIP15	TA9592
PtbZIP16	TA10441
PtbZIP17	TA12802
PtbZIP18	TA21364
PpbZIP29	167567	J
PpbZIP30	230365
OtbZIP4	36849	AL
CrbZIP2	147286
CrbZIP3	187531
PtbZIP27	TA20953	GPI
PtbZIP28	CF396753
PtbZIP29	TA27236	GPII
PtbZIP30	TA19940
PtbZIP31	TA23605
PtbZIP34	TA26891
PtbZIP35	TA24478	GPIII
PtbZIP36	TA23994
PtbZIP32	TA22501	GPIV
PtbZIP33	DR167120
OtbZIP2	31757	GJ
OtbZIP6	23585
OtbZIP7	36809
OtbZIP8**	Chr_13.0001 217176-217490
CrbZIP4	180245
CrbZIP5	188572	¤
CrbZIP6	193672
CrbZIP7	95196
PtbZIP38	CF665811
PtbZIP39	TA22419
PtbZIP40	TA26460
PpbZIP38*	49833
PpbZIP39*	BY964365
PpbZIP40*	TA29206
¤ - Genes that did not cluster into any group of homologues
* - Genes from Physcomitrella that do not posses a complete bZIP domain
** - Genomic localization of this Ostreococcus bZIP.
